# Supplementary material for: Quantification of Visceral Fat at the L5 Vertebral Body Level in Patients with Crohn’s Disease Using T2-Weighted MRI
Source: Bioengineering (Basel). 2024 May 22;11(6):528. doi: 10.3390/bioengineering11060528 (PMC11200797; doi:10.3390/bioengineering11060528)
Supplement: Supplementary file 1 [file bioengineering-11-00528-s001.zip]

Archive with 1 entries (1 files):
- bioengineering-3016964-supplementary.pdf
